# Supplementary material for: Orbit image analysis machine learning software can be used for the histological quantification of acute ischemic stroke blood clots
Source: PLoS One. 2019 Dec 5;14(12):e0225841. doi: 10.1371/journal.pone.0225841 (PMC6894878; doi:10.1371/journal.pone.0225841)
Supplement: S2 Appendix — (XLSX) [file pone.0225841.s002.xlsx]

## Sheet: Sheet1
Study ID	Age	Gender	rtPA	Stroke Etiology	Stroke Etiology: 1=Large Artery, 2=Cardioembolic, 3=Unknown, 4 = Other	Stroke Etiology: Large Artery Vs Cardioembolic	Mean Clot HU	Hyperdense (HU>50No)	Orbit: Red Blood Cells	Orbit: White Blood Cells	Orbit: Fibrin	Adobe: Red Blood Cells	Adobe: White Blood Cells	Adobe: Fibrin	Final TICI Score	How many passes to achieve final TICI Score	Stentretriever	Aspiration Only	Site of Occlusion
Case-001	73	Female	No	Cardioembolic	2	2	32	No	19.2332	8.33451	72.4322	35.6459	2.29407	62.0601	2b	1	Yes	No	ICA
Case-002	82	Female	Yes	Cardioembolic	2	2	45	No	38.9777	0.869253	60.1531	41.412	1.87394	56.714	2b	5	Yes	No	ICA
Case-003	25	Female	No	Cardioembolic	2	2	52	Yes	75.9769	4.16549	19.8576	91.9486	1.94819	6.1032	3	2	Yes	No	MCA
Case-004	74	Male	No	Cardioembolic	2	2	40	No	5.60154	3.87393	90.5245	4.80154	1.10147	94.097	2b	2	Yes	No	MCA
Case-005	74	Female	Yes	Cardioembolic	2	2	54	Yes	58.0722	5.21195	36.7159	64.1866	2.24045	33.5729	3	2	Yes	No	ICA
Case-006	62	Female	Yes	Cardioembolic	2	2	50.1	Yes	51.7762	2.64384	45.58	64.3125	3.26172	32.4258	2b	1	No	Yes	MCA
Case-007	54	Male	No	Large Artery Atherosclerosis	1	1	42	No	26.7337	4.08273	69.1836	35.0705	2.47308	62.4565	2b	3	No	Yes	MCA
Case-008	63	Male	No	Other	4	4	42	No	51.2248	2.75734	46.0178	43.7356	3.11311	53.1513	2b	3	Yes	No	MCA
Case-009	90	Female	No	Cardioembolic	2	2	42.8	No	31.3668	6.50089	62.1323	40.4997	2.40085	57.0995	2b	3	Yes	No	MCA
Case-010	76	Female	Yes	Large Artery Atherosclerosis	1	1	43	No	23.0021	10.5541	66.4438	22.8988	4.53571	72.5655	2b	3	Yes	No	MCA
Case-011	65	Male	No	Large Artery Atherosclerosis	1	1	47.5	No	58.5788	5.45935	35.9619	64.013	2.62427	33.3628	2b	2	No	Yes	MCA
Case-012	65	Male	No	Large Artery Atherosclerosis	1	1	55	Yes	16.555	2.43719	81.0078	23.0024	3.02704	73.9705	3	4	No	Yes	ICA
Case-013	40	Male	No	Large Artery Atherosclerosis	1	1	48	No	58.2859	0.760194	40.9539	68.1562	1.73539	30.1084	2b	1	No	Yes	Basilar
Case-014	64	Male	No	Large Artery Atherosclerosis	1	1	45.4	No	45.8111	9.09657	45.0923	29.3825	2.5959	68.0216	2b	4	Yes	No	ICA
Case-015	63	Male	No	Cardioembolic	2	2	47.4	No	16.1256	6.65727	77.2171	28.1395	3.93983	67.9207	2b	2	No	Yes	MCA
Case-016	68	Female	No	Cardioembolic	2	2	50	Yes	71.2019	4.61655	24.1815	86.7111	3.91255	9.37636	2b	2	No	Yes	ICA
Case-017	58	Male	Yes	Cardioembolic	2	2	63	Yes	79.3284	2.81006	17.8615	78.5581	2.33063	19.1112	2b	6	No	Yes	ICA, MCA
Case-018	84	Female	No	Cardioembolic	2	2	52.2	Yes	75.2342	0.220085	24.5457	82.0026	2.72772	15.2697	2a	2	No	Yes	MCA
Case-019	83	Female	Yes	Cardioembolic	2	2	63	Yes	62.6445	7.19999	30.1555	75.5347	2.77375	21.6916	3	1	No	Yes	MCA
Case-020	50	Male	Yes	Large Artery Atherosclerosis	1	1	51.9	Yes	67.0406	3.00639	29.953	56.4916	1.68098	41.8274	3	1	No	Yes	ICA, MCA
Case-021	81	Female	Yes	Cardioembolic	2	2	40.7	No	66.3944	5.54422	28.0614	64.3297	1.56728	34.1031	2b	2	No	Yes	MCA
Case-022	84	Male	Yes	Cardioembolic	2	2	33.6	No	63.9338	3.09102	32.9752	66.9711	1.45506	31.5738	3	1	No	Yes	MCA
Case-023	83	Female	Yes	Large Artery Atherosclerosis	1	1	56	Yes	66.0053	6.36143	27.6333	59.3807	1.87369	38.7456	3	5	No	Yes	MCA
Case-024	67	Male	Yes	Other	4	4	49.6	No	42.9957	0.061365	56.943	36.3274	1.94373	61.7288	2b	8	Yes	No	MCA
Case-025	70	Female	No	Cardioembolic	2	2	69	Yes	71.6814	5.85899	22.4597	75.1807	3.96807	20.8512	3	3	No	Yes	MCA
Case-026	61	Male	No	Unknown	3	3	63	Yes	26.85	2.65	70.5	22.9669	1.36805	75.665	2b	2	Yes	No	MCA
Case-027	48	Female	No	Unknown	3	3	58	Yes	27.7423	2.0891	70.1687	23.1066	1.26747	75.6259	2b	3	Yes	No	MCA
Case-028	63	Female	No	Cardioembolic	2	2	72	Yes	49.6536	2.98725	47.3592	58.2056	1.11742	40.677	3	6	Yes	No	ICA, MCA, ACA
Case-029	80	Female	Yes	Cardioembolic	2	2	67	Yes	60.3803	0.905086	38.7146	55.2349	0.896888	43.8682	2b	1	Yes	No	ICA, MCA
Case-030	20	Female	No	Other	4	4	74	Yes	80.4777	2.83411	16.6882	92.5342	0.201123	7.26465	2b	2	Yes	No	MCA
Case-031	68	Female	Yes	Unknown	3	3	74	Yes	79.2713	2.96846	17.7602	90.11	0.2	9.69	2b	3	Yes	No	MCA
Case-032	82	Female	No	Cardioembolic	2	2	73	Yes	33.6737	3.98015	62.3461	28.8777	1.80564	69.3166	3	3	Yes	No	MCA
Case-033	89	Female	Yes	Cardioembolic	2	2	60	Yes	24.6939	6.5897	68.7164	49.1335	0.821037	50.0455	3	1	Yes	No	MCA
Case-034	80	Female	No	Cardioembolic	2	2	60	Yes	24.1649	7.3875	68.4476	17.1725	1.10967	81.7178	3	3	Yes	No	MCA
Case-035	33	Female	No	Cardioembolic	2	2	61	Yes	63.5295	9.08191	27.3886	76.8424	2.66561	20.492	2b	1	Yes	No	MCA
Case-036	72	Male	Yes	Cardioembolic	2	2	68	Yes	20.9726	7.2008	71.8266	13.2476	0.803194	85.9492	3	4	No	Yes	PCA, SCA
Case-037	34	Male	Yes	Other	4	4	42	No	37.6215	3.5698	58.8087	26.7207	1.07927	72.2001	3	1	Yes	No	MCA
Case-038	61	Female	No	Large Artery Atherosclerosis	1	1	49	No	14.6294	0.9772	84.3934	10.1662	1.29058	88.5433	3	1	Yes	No	Vertebral
Case-039	77	Female	No	Cardioembolic	2	2	37	No	21.1179	3.3181	75.564	25.9158	0.766303	73.3179	2b	1	Yes	No	MCA
Case-040	83	Female	Yes	Cardioembolic	2	2	67	Yes	31.9226	2.8699	65.2074	35.9627	0.697366	63.3399	3	1	Yes	No	MCA
Case-041	86	Female	No	Cardioembolic	2	2	55	Yes	42.5026	3.732	53.7654	35.3861	1.12111	63.4928	2b	1	Yes	No	MCA
Case-042	60	Male	Yes	Large Artery Atherosclerosis	1	1	67	Yes	60.581	2.3077	37.1113	67.891	0.765339	31.3437	2b	1	Yes	No	MCA
Case-043	71	Male	Yes	Cardioembolic	2	2	64	Yes	31.2299	2.24554	66.5246	48.5495	0.780659	50.6698	2b	1	Yes	No	ICA, MCA
Case-044	82	Male	Yes	Cardioembolic	2	2	35	No	29.9363	12.1659	57.8978	15.8118	1.12559	83.0626	2b	1	Yes	No	ICA
Case-045	82	Male	No	Cardioembolic	2	2	56	Yes	29.1506	0.2865	70.563	13.1796	0.403567	86.4168	2b	4	Yes	No	MCA
Case-046	62	Male	No	Unknown	3	3	83	Yes	29.6779	7.7199	62.6022	29.4177	1.22422	69.3581	3	2	Yes	No	Basilar
Case-047	51	Male	Yes	Other	4	4	61	Yes	8.488	3.8027	87.7093	9.56113	3.14497	87.2939	2b	3	Yes	No	MCA
Case-048	67	Female	Yes	Cardioembolic	2	2	41	No	11.5994	6.2096	82.191	13.0012	1.10291	85.8959	3	1	Yes	No	ICA
Case-049	67	Male	Yes	Large Artery Atherosclerosis	1	1	39	No	18.1679	3.4864	78.3457	20.9341	0.644884	78.421	3	1	Yes	No	ICA, MCA
Case-050	91	Female	No	Cardioembolic	2	2	58	Yes	45.2638	2.9048	51.8314	53.4873	0.861145	45.6515	3	1	Yes	No	MCA
